# Supplementary material for: High-throughput phenotyping with deep learning gives insight into the genetic architecture of flowering time in wheat
Source: Gigascience. 2019 Nov 19;8(11):giz120. doi: 10.1093/gigascience/giz120 (PMC6862935; doi:10.1093/gigascience/giz120)
Supplement: giz120_Supplemental_Files [file giz120_supplemental_files.zip]

Archive with 2 entries (2 files):
- REVIEW-RESPONSE-2_GigaScience_20190628.pdf
- Supplemental-Document_DeepWheat_20190524.pdf
